# Supplementary material for: Comparative Ungual Drug Uptake Studies: Equine Hoof Membrane vs. Human Nail Plate
Source: Pharmaceutics. 2022 Nov 22;14(12):2552. doi: 10.3390/pharmaceutics14122552 (PMC9781965; doi:10.3390/pharmaceutics14122552)
Supplement: Supplementary file 1 [file pharmaceutics-14-02552-s001.zip]

Archive with 1 entries (1 files):
- pharmaceutics-1997384-supplementary.pdf
